# Supplementary material for: Analysis of facial expressions in response to basic taste stimuli using artificial intelligence to predict perceived hedonic ratings
Source: PLoS One. 2021 May 4;16(5):e0250928. doi: 10.1371/journal.pone.0250928 (PMC8096070; doi:10.1371/journal.pone.0250928)
Supplement: S1 Table — (XLSX) [file pone.0250928.s001.xlsx]

## Sheet: S1 Table
	S1 Table	Raw data obtained in Experiment 1
			A	Raw data to 10 stimuli in 10 participants (from No1 to No10)						(Embar = Embarrassment)				B	Raw data after combining Surprise and Fear (S/F)
	Stimulus		Participant	Surprise	Joy	Fear	Neutral	Disgust	Sadness	Anger	Embar	Hedonics		Participant	S/F	Joy	Neutral	Disgust	Sadness	Anger	Embar	Hedonics
1	0.1	Sucrose	No1	0	100	0	0	0	0	0	0	8		No1	0	100	0	0	0	0	0	8
2			No2	0	99	0	0	0	0	0	0	7		No2	0	99	0	0	0	0	0	7
3			No3	0	76	0	22	0	0	0	0	6		No3	0	76	22	0	0	0	0	6
4			No4	0	100	0	0	0	0	0	0	3		No4	0	100	0	0	0	0	0	3
5			No5	8	0	0	55	0	35	0	0	7		No5	4	0	55	0	35	0	0	7
6			No6	0	100	0	0	0	0	0	0	3		No6	0	100	0	0	0	0	0	3
7			No7	0	90	0	9	0	0	0	0	4		No7	0	90	9	0	0	0	0	4
8			No8	0	0	0	23	0	76	0	0	-1		No8	0	0	23	0	76	0	0	-1
9			No9	0	99	0	0	0	0	0	0	6		No9	0	99	0	0	0	0	0	6
10			No10	0	100	0	0	0	0	0	0	7		No10	0	100	0	0	0	0	0	7
11	0.01	Citic acid	No1	0	0	0	0	0	89	9	0	-1		No1	0	0	0	0	89	9	0	-1
12			No2	0	58	0	2	0	39	0	0	-8		No2	0	58	2	0	39	0	0	-8
13			No3	0	0	0	87	0	12	0	0	0		No3	0	0	87	0	12	0	0	0
14			No4	0	0	0	0	0	1	99	0	-5		No4	0	0	0	0	1	99	0	-5
15			No5	93	0	3	0	0	0	0	1	-2		No5	48	0	0	0	0	0	1	-2
16			No6	0	2	0	81	0	15	0	0	-8		No6	0	2	81	0	15	0	0	-8
17			No7	0	0	0	2	74	2	20	0	-8		No7	0	0	2	74	2	20	0	-8
18			No8	0	0	0	9	0	90	0	0	-3		No8	0	0	9	0	90	0	0	-3
19			No9	0	0	0	39	0	60	0	0	-5		No9	0	0	39	0	60	0	0	-5
20			No10	0	48	0	39	1	7	0	3	-6		No10	0	48	39	1	7	0	3	-6
21	0.05	NaCl	No1	0	8	0	2	2	86	0	0	-9		No1	0	8	2	2	86	0	0	-9
22			No2	0	3	0	90	0	5	0	0	-9		No2	0	3	90	0	5	0	0	-9
23			No3	0	1	0	60	0	34	0	3	-4		No3	0	1	60	0	34	0	3	-4
24			No4	0	1	0	0	0	98	0	0	-5		No4	0	1	0	0	98	0	0	-5
25			No5	0	0	0	0	1	98	0	0	-6		No5	0	0	0	1	98	0	0	-6
26			No6	0	0	0	48	0	51	0	0	-8		No6	0	0	48	0	51	0	0	-8
27			No7	0	0	0	3	0	90	5	0	-8		No7	0	0	3	0	90	5	0	-8
28			No8	0	0	0	90	0	8	0	0	-7		No8	0	0	90	0	8	0	0	-7
29			No9	0	16	0	22	1	57	0	0	-3		No9	0	16	22	1	57	0	0	-3
30			No10	0	0	0	37	0	62	0	0	-5		No10	0	0	37	0	62	0	0	-5
31	0.025	Sucrose	No1	0	0	0	98	0	0	0	0	-2		No1	0	0	98	0	0	0	0	-2
32			No2	0	0	0	99	0	0	0	0	-1		No2	0	0	99	0	0	0	0	-1
33			No3	0	40	0	57	0	1	0	0	2		No3	0	40	57	0	1	0	0	2
34			No4	0	0	0	99	0	0	0	0	1		No4	0	0	99	0	0	0	0	1
35			No5	0	63	0	35	0	0	0	0	2		No5	0	63	35	0	0	0	0	2
36			No6	0	99	0	0	0	0	0	0	8		No6	0	99	0	0	0	0	0	8
37			No7	0	0	0	91	0	8	0	0	2		No7	0	0	91	0	8	0	0	2
38			No8	0	49	0	43	0	6	0	0	2		No8	0	49	43	0	6	0	0	2
39			No9	0	84	0	12	0	2	0	0	2		No9	0	84	12	0	2	0	0	2
40			No10	0	99	0	0	0	0	0	0	2		No10	0	99	0	0	0	0	0	2
41	0.05	Sucrose	No1	0	0	0	85	0	13	0	0	2		No1	0	0	85	0	13	0	0	2
42			No2	0	22	0	76	0	0	0	0	2		No2	0	22	76	0	0	0	0	2
43			No3	0	4	0	85	0	8	0	0	7		No3	0	4	85	0	8	0	0	7
44			No4	0	72	0	27	0	0	0	0	6		No4	0	72	27	0	0	0	0	6
45			No5	0	0	0	98	0	1	0	0	2		No5	0	0	98	0	1	0	0	2
46			No6	0	100	0	0	0	0	0	0	5		No6	0	100	0	0	0	0	0	5
47			No7	0	0	0	59	0	40	0	0	3		No7	0	0	59	0	40	0	0	3
48			No8	0	0	0	99	0	0	0	0	4		No8	0	0	99	0	0	0	0	4
49			No9	0	99	0	0	0	0	0	0	3		No9	0	99	0	0	0	0	0	3
50			No10	0	88	0	11	0	0	0	0	2		No10	0	88	11	0	0	0	0	2
51	0.2	Sucrose	No1	0	0	0	71	0	28	0	0	8		No1	0	0	71	0	28	0	0	8
52			No2	0	99	0	1	0	0	0	0	9		No2	0	99	1	0	0	0	0	9
53			No3	0	0	0	98	0	1	0	0	8		No3	0	0	98	0	1	0	0	8
54			No4	0	97	0	2	0	0	0	0	8		No4	0	97	2	0	0	0	0	8
55			No5	92	0	6	0	0	0	0	0	6		No5	49	0	0	0	0	0	0	6
56			No6	0	99	0	0	0	0	0	0	5		No6	0	99	0	0	0	0	0	5
57			No7	0	18	0	18	0	80	0	0	-5		No7	0	18	18	0	80	0	0	-5
58			No8	0	100	0	0	0	0	0	0	6		No8	0	100	0	0	0	0	0	6
59			No9	0	99	0	0	0	0	0	0	5		No9	0	99	0	0	0	0	0	5
60			No10	0	100	0	0	0	0	0	0	8		No10	0	100	0	0	0	0	0	8
61	0.02	MSG	No1	0	1	2	22	26	45	1	1	-9		No1	1	1	22	26	45	1	1	-9
62			No2	0	3	0	97	0	0	0	9	-3		No2	0	3	97	0	0	0	9	-3
63			No3	0	12	0	85	0	2	0	0	3		No3	0	12	85	0	2	0	0	3
64			No4	0	4	0	94	0	0	0	0	4		No4	0	4	94	0	0	0	0	4
65			No5	0	0	0	99	0	0	0	0	1		No5	0	0	99	0	0	0	0	1
66			No6	0	86	0	13	0	0	0	0	8		No6	0	86	13	0	0	0	0	8
67			No7	0	0	0	74	0	25	0	0	-3		No7	0	0	74	0	25	0	0	-3
68			No8	3	1	0	83	0	10	0	0	5		No8	1.5	1	83	0	10	0	0	5
69			No9	0	32	0	7	0	59	0	0	2		No9	0	32	7	0	59	0	0	2
70			No10	0	96	0	3	0	0	0	0	4		No10	0	96	3	0	0	0	0	4
71	0.0001	QHCl	No1	0	23	0	0	0	68	6	0	-10		No1	0	23	0	0	68	6	0	-10
72			No2	0	46	0	30	1	19	0	1	-10		No2	0	46	30	1	19	0	1	-10
73			No3	0	15	0	77	2	2	1	0	-10		No3	0	15	77	2	2	1	0	-10
74			No4	0	0	0	99	0	0	0	0	-5		No4	0	0	99	0	0	0	0	-5
75			No5	0	0	0	1	0	97	0	0	-5		No5	0	0	1	0	97	0	0	-5
76			No6	0	0	0	55	0	43	0	0	-8		No6	0	0	55	0	43	0	0	-8
77			No7	0	0	0	19	0	79	0	0	-6		No7	0	0	19	0	79	0	0	-6
78			No8	0	0	0	2	0	97	0	0	-8		No8	0	0	2	0	97	0	0	-8
79			No9	0	20	0	9	0	70	0	0	-8		No9	0	20	9	0	70	0	0	-8
80			No10	0	0	0	12	17	68	0	0	-4		No10	0	0	12	17	68	0	0	-4
81		Water	No1	0	89	0	10	0	0	0	0	0		No1	0	89	10	0	0	0	0	0
82			No2	0	0	0	93	0	0	0	6	0		No2	0	0	93	0	0	0	6	0
83			No3	0	17	0	77	0	1	0	3	0		No3	0	17	77	0	1	0	3	0
84			No4	0	3	0	96	0	0	0	0	0		No4	0	3	96	0	0	0	0	0
85			No5	0	0	0	98	0	1	0	0	0		No5	0	0	98	0	1	0	0	0
86			No6	0	5	0	93	0	0	0	0	0		No6	0	5	93	0	0	0	0	0
87			No7	0	0	0	74	0	25	0	0	0		No7	0	0	74	0	25	0	0	0
88			No8	0	18	0	80	0	0	0	0	-1		No8	0	18	80	0	0	0	0	-1
89			No9	0	0	0	82	0	16	0	0	0		No9	0	0	82	0	16	0	0	0
90			No10	0	0	0	99	0	0	0	0	0		No10	0	0	99	0	0	0	0	0
91	0.005	MSG	No1	0	18	0	43	0	38	0	0	-1		No1	0	18	43	0	38	0	0	-1
92			No2	0	5	0	92	0	1	0	0	0		No2	0	5	92	0	1	0	0	0
93			No3	0	0	2	0	96	0	0	0	1		No3	1	0	0	96	0	0	0	1
94			No4	0	90	0	9	0	0	0	0	5		No4	0	90	9	0	0	0	0	5
95			No5	0	4	1	14	3	57	17	0	-5		No5	0.5	4	14	3	57	17	0	-5
96			No6	0	0	0	98	0	0	0	0	1		No6	0	0	98	0	0	0	0	1
97			No7	0	0	0	7	1	23	0	0	-7		No7	0	0	7	1	23	0	0	-7
98			No8	0	5	0	94	0	0	0	0	1		No8	0	5	94	0	0	0	0	1
99			No9	0	0	0	48	0	51	0	0	-1		No9	0	0	48	0	51	0	0	-1
100			No10	0	7	0	92	0	0	0	0	1		No10	0	7	92	0	0	0	0	1
