# Supplementary material for: Analysis of facial expressions in response to basic taste stimuli using artificial intelligence to predict perceived hedonic ratings
Source: PLoS One. 2021 May 4;16(5):e0250928. doi: 10.1371/journal.pone.0250928 (PMC8096070; doi:10.1371/journal.pone.0250928)
Supplement: S2 Table — (XLSX) [file pone.0250928.s002.xlsx]

## Sheet: S2 Table
		S2 Table		A, Raw data for emotions and perceived hedonics.								B, Calculated values for emotions and hedonics from the formula:
												Hedonic rating = 0.0242 × Surprise/Fear + 0.138 × Joy + 0.097 × Neutral + 0.055 × Disgust
													+ 0.021 × Sadness + 0.031 × Anger – 0.584 × Embarrassment – 8.943
		A: f (20)
		A								Perceived		B								Calculated
		Stimulant	Sur/Fear	Joy	Neutral	Disgust	Sadness	Anger	Embar	Hedonics		Stimulant	Sur/Fear	Joy	Neutral	Disgust	Sadness	Anger	Embar	Hedonics
		Water	0	0	99	0	0	0	0	0		Water	0	0	9.5626	0	0	0	0	0.619602
		Lemon	0	0	75	0	17	1	5	-3		Lemon	0	0	7.2444	0	0.362024	0.0307885	-2.92088	-4.22667
		NaCl	0	99	0	0	0	0	0	6		NaCl	0	13.6512	0	0	0	0	0	4.7082
		IMP	0	0	99	0	0	0	0	-1		IMP	0	0	9.5626	0	0	0	0	0.619602
		SOA (sucrose octaacetate)	0	0	34	0	62	0	1	-3		SOA (sucrose octaacetate)	0	0	3.28413	0	1.32032	0	-0.584175	-4.92273
		Glucose	0	0	99	0	0	0	0	5		Glucose	0	0	9.5626	0	0	0	0	0.619602
		Miso soup	0	100	0	0	0	0	0	8		Miso soup	0	13.7891	0	0	0	0	0	4.84609
		Coffee	0	100	0	0	0	0	0	9		Coffee	0	13.7891	0	0	0	0	0	4.84609
		Bonito soup	0	100	0	0	0	0	0	5		Bonito soup	0	13.7891	0	0	0	0	0	4.84609
		Cat-jasmine	0	100	0	0	0	0	0	8		Cat-jasmine	0	13.7891	0	0	0	0	0	4.84609
		Apple jouce	0	100	0	0	0	0	0	9		Apple jouce	0	13.7891	0	0	0	0	0	4.84609
		B: f (22)
		A								Perceived		B								Calculated
		Stimulant	Sur/Fear	Joy	Neutral	Disgust	Sadness	Anger	Embar	Hedonics		Stimulant	Sur/Fear	Joy	Neutral	Disgust	Sadness	Anger	Embar	Hedonics
		Water	0	67	29	0	0	0	1	0		Water	0	9.23869	2.80117	0	0	0	-0.584175	2.51268
		Lemon	0	68	0	16	0	14	0	-2		Lemon	0	9.37658	0	0.876855	0	0.431039	0	1.74148
		NaCl	0	20	72	0	6	0	0	-6		NaCl	0	2.75782	6.95462	0	0.127773	0	0	0.897211
		IMP	0	0	97	0	2	0	0	-2		IMP	0	0	9.36942	0	0.042591	0	0	0.469009
		SOA (sucrose octaacetate)	0	0	82	1	4	10	0	-7		SOA (sucrose octaacetate)	0	0	7.92054	0.0548035	0.085182	0.307885	0	-0.57459
		Glucose	0	99	0	0	0	0	0	3		Glucose	0	13.6512	0	0	0	0	0	4.7082
		Miso soup	0	95	2	0	0	0	0	4		Miso soup	0	13.0996	0.193184	0	0	0	0	4.34982
		Coffee	0	96	3	0	0	0	0	2		Coffee	0	13.2375	0.289776	0	0	0	0	4.5843
		Bonito soup	0	81	9	2	0	3	3	3		Bonito soup	0	11.1692	0.869327	0.109607	0	0.0923655	-1.75253	1.54494
		Cat-jasmine	0	2	48	23	5	18	1	-3		Cat-jasmine	0	0.275782	4.63641	1.26048	0.106478	0.554193	-0.584175	-2.69383
		Apple jouce	0	99	0	0	0	0	0	5		Apple jouce	0	13.6512	0	0	0	0	0	4.7082
		C: f (22)
		A								Perceived		B								Calculated
		Stimulant	Sur/Fear	Joy	Neutral	Disgust	Sadness	Anger	Embar	Hedonics		Stimulant	Sur/Fear	Joy	Neutral	Disgust	Sadness	Anger	Embar	Hedonics
		Water	0	0	97	0	2	0	0	2		Water	0	0	9.36942	0	0.042591	0	0	0.469009
		Lemon	0	0	78	2	9	0	9	-3		Lemon	0	0	7.53417	0.109607	0.19166	0	-5.25758	-6.36514
		NaCl	0	0	97	0	0	0	1	1		NaCl	0	0	9.36942	0	0	0	-0.584175	-0.157757
		IMP	0	98	0	0	0	0	0	3		IMP	0	13.5133	0	0	0	0	0	4.57031
		SOA (sucrose octaacetate)	0	5	86	0	0	0	7	-4		SOA (sucrose octaacetate)	0	0.689455	8.30691	0	0	0	-4.08923	-4.03587
		Glucose	0	97	2	0	0	0	0	4		Glucose	0	13.3754	0.193184	0	0	0	0	4.6256
		Miso soup	0	96	3	0	0	0	0	5		Miso soup	0	13.2375	0.289776	0	0	0	0	4.5843
		Coffee	0	51	48	0	0	0	0	3		Coffee	0	7.03244	4.63641	0	0	0	0	2.72585
		Bonito soup	0	100	0	0	0	0	0	5		Bonito soup	0	13.7891	0	0	0	0	0	4.84609
		Cat-jasmine	0	83	15	0	0	0	0	5		Cat-jasmine	0	11.4449	1.44888	0	0	0	0	3.95083
		Apple jouce	0	100	0	0	0	0	0	5		Apple jouce	0	13.7891	0	0	0	0	0	4.84609
		D: f (42)
		A								Perceived		B								Calculated
		Stimulant	Sur/Fear	Joy	Neutral	Disgust	Sadness	Anger	Embar	Hedonics		Stimulant	Sur/Fear	Joy	Neutral	Disgust	Sadness	Anger	Embar	Hedonics
		Water	3	0	0	0	94	1	0	0		Water	0.0638865	0	0	0	9.07964	-0.584175	0	-0.383646
		Lemon	0	1	87	0	10	0	0	-5		Lemon	0	0	7.53417	0.109607	0.19166	0	-5.25758	-6.36514
		NaCl	0	0	31	0	68	0	0	-7		NaCl	0	0	9.36942	0	0	0	-0.584175	-0.157757
		IMP	0	0	63	0	36	0	0	-4		IMP	0	13.5133	0	0	0	0	0	4.57031
		SOA (sucrose octaacetate)	0	0	97	0	2	0	0	-10		SOA (sucrose octaacetate)	0	0.689455	8.30691	0	0	0	-4.08923	-4.03587
		Glucose	0	46	53	0	0	0	0	3		Glucose	0	13.3754	0.193184	0	0	0	0	4.6256
		Miso soup	0	95	4	0	0	0	0	2		Miso soup	0	13.2375	0.289776	0	0	0	0	4.5843
		Coffee	0	88	11	0	0	0	0	5		Coffee	0	7.03244	4.63641	0	0	0	0	2.72585
		Bonito soup	0	98	1	0	0	0	0	4		Bonito soup	0	13.7891	0	0	0	0	0	4.84609
		Cat-jasmine	0	4	95	0	0	0	0	-2		Cat-jasmine	0	11.4449	1.44888	0	0	0	0	3.95083
		Apple jouce	0	72	27	0	0	0	0	8		Apple jouce	0	13.7891	0	0	0	0	0	4.84609
		E: f (45)	Not all the stimuli were tested because of a technical error.
		A								Perceived		B								Calculated
		Stimulant	Sur/Fear	Joy	Neutral	Disgust	Sadness	Anger	Embar	Hedonics		Stimulant	Sur/Fear	Joy	Neutral	Disgust	Sadness	Anger	Embar	Hedonics
		Water	0	0	99	0	0	0	0	0		Water	0	0	9.5626	0	0	0	0	0.619602
		Lemon	0	0	49	16	34	0	0	-7		Lemon	0	0	4.73301	0.876855	0.724047	0	0	-2.60909
		NaCl
		IMP	0	0	99	0	0	0	0	0		IMP	0	0	9.5626	0	0	0	0	0.619602
		SOA (sucrose octaacetate)	0.5	0	1	6	85	5	0	-10		SOA (sucrose octaacetate)	0.121075	0	0.0965919	0.328821	1.81012	0.153943	0	-6.43245
		Glucose	0	77	20	0	1	0	0	2		Glucose	0	10.6176	1.93184	0	0.0212955	0	0	3.62774
		Miso soup	0	74	24	0	0	0	0	5		Miso soup	0	10.2039	2.31821	0	0	0	0	3.57913
		Coffee
		Bonito soup
		Cat-jasmine	0	0	15	0	84	0	0	-9		Cat-jasmine	0	0	1.44888	0	1.78882	0	0	-5.7053
		Apple jouce	0	99	0	0	0	0	0	10		Apple jouce	0	13.6512	0	0	0	0	0	4.7082
		F: f (59)
		A								Perceived		B								Calculated
		Stimulant	Sur/Fear	Joy	Neutral	Disgust	Sadness	Anger	Embar	Hedonics		Stimulant	Sur/Fear	Joy	Neutral	Disgust	Sadness	Anger	Embar	Hedonics
		Water	0	30	68	0	0	0	0	0		Water	0	4.13673	6.56825	0	0	0	0	1.76198
		Lemon	0	0	42	0	51	0	5	-3		Lemon	0	0	4.05686	0	1.08607	0	-2.92088	-6.72094
		NaCl	0	0	0	0	99	0	0	-4		NaCl	0	0	0	0	2.10826	0	0	-6.83474
		IMP	0	14	80	0	0	0	4	1		IMP	0	1.93047	7.72736	0	0	0	-2.3367	-1.62187
		SOA (sucrose octaacetate)	0	2	10	0	85	0	0	-10		SOA (sucrose octaacetate)	0	0.275782	0.965919	0	1.81012	0	0	-5.89118
		Glucose	0	100	0	0	0	0	0	8		Glucose	0	13.7891	0	0	0	0	0	4.84609
		Miso soup	0	100	0	0	0	0	0	10		Miso soup	0	13.7891	0	0	0	0	0	4.84609
		Coffee	0	0	20	48	24	4	2	-6		Coffee	0	0	1.93184	2.63057	0.511092	0.123154	-1.16835	-4.9147
		Bonito soup	0	100	0	0	0	0	0	9		Bonito soup	0	13.7891	0	0	0	0	0	4.84609
		Cat-jasmine	0	0	10	0	89	0	0	-10		Cat-jasmine	0	0	0.965919	0	1.8953	0	0	-6.08178
		Apple jouce	0	100	0	0	0	0	0	10		Apple jouce	0	13.7891	0	0	0	0	0	4.84609
		G: m (22)
		A								Perceived		B								Calculated
		Stimulant	Sur/Fear	Joy	Neutral	Disgust	Sadness	Anger	Embar	Hedonics		Stimulant	Sur/Fear	Joy	Neutral	Disgust	Sadness	Anger	Embar	Hedonics
		Water	0	0	99	0	0	0	0	0		Water	0	0	9.5626	0	0	0	0	0.619602
		Lemon	0	3	33	11	28	22	0	-3		Lemon	0	0.413673	3.18753	0.602838	0.596274	0.677347	0	-3.46533
		NaCl	0	0	95	0	4	0	0	-1		NaCl	0	0	9.17623	0	0.085182	0	0	0.318416
		IMP	0	0	98	0	0	0	0	3		IMP	0	0	9.46601	0	0	0	0	0.52301
		SOA (sucrose octaacetate)	0	1	41	3	52	1	0	-6		SOA (sucrose octaacetate)	0	0.137891	3.96027	0.16441	1.10737	0.0307885	0	-3.54227
		Glucose	0	1	98	0	0	0	0	2		Glucose	0	0.137891	9.46601	0	0	0	0	0.660901
		Miso soup	0	100	0	0	0	0	0	5		Miso soup	0	13.7891	0	0	0	0	0	4.84609
		Coffee	0	0	85	0	13	0	0	-3		Coffee	0	0	8.21031	0	0.276842	0	0	-0.455844
		Bonito soup	0	0	91	0	0	4	2	1		Bonito soup	0	0	8.78987	0	0	0.123154	-1.16835	-1.19833
		Cat-jasmine	0	0	98	0	1	0	0	-1		Cat-jasmine	0	0	9.46601	0	0.0212955	0	0	0.544306
		Apple jouce	0	61	38	0	0	0	0	7		Apple jouce	0	8.41135	3.67049	0	0	0	0	3.13884
		H: m (25)
		A								Perceived		B								Calculated
		Stimulant	Sur/Fear	Joy	Neutral	Disgust	Sadness	Anger	Embar	Hedonics		Stimulant	Sur/Fear	Joy	Neutral	Disgust	Sadness	Anger	Embar	Hedonics
		Water	0	0	99	0	0	0	0	0		Water	0	0	9.5626	0	0	0	0	0.619602
		Lemon	0	0	0	29	69	0	0	-8		Lemon	0	0	0	1.5893	1.46939	0	0	-5.88431
		NaCl	0	0	92	2	3	0	1	-1		NaCl	0	0	8.88646	0.109607	0.0638865	0	-0.584175	-0.467223
		IMP	0	0	99	0	0	0	0	4		IMP	0	0	9.5626	0	0	0	0	0.619602
		SOA (sucrose octaacetate)	0	0	5	80	13	0	0	-10		SOA (sucrose octaacetate)	0	0	0.48296	4.38428	0.276842	0	0	-3.79892
		Glucose	0	0	99	0	0	0	0	6		Glucose	0	0	9.5626	0	0	0	0	0.619602
		Miso soup	0	0	99	0	0	0	0	5		Miso soup	0	0	9.5626	0	0	0	0	0.619602
		Coffee	0	0	99	0	0	0	0	2		Coffee	0	0	9.5626	0	0	0	0	0.619602
		Bonito soup	0	0	99	0	0	0	0	3		Bonito soup	0	0	9.5626	0	0	0	0	0.619602
		Cat-jasmine	0	0	99	0	0	0	0	-1		Cat-jasmine	0	0	9.5626	0	0	0	0	0.619602
		Apple jouce	0	0	100	0	0	0	0	9		Apple jouce	0	0	9.65919	0	0	0	0	0.716194
		I: m (30)
		A								Perceived		B								Calculated
		Stimulant	Sur/Fear	Joy	Neutral	Disgust	Sadness	Anger	Embar	Hedonics		Stimulant	Sur/Fear	Joy	Neutral	Disgust	Sadness	Anger	Embar	Hedonics
		Water	0	0	99	0	0	0	0	0		Water	0	0	9.5626	0	0	0	0	0.619602
		Lemon	0	0	99	0	0	0	0	1		Lemon	0	0	9.5626	0	0	0	0	0.619602
		NaCl	0.5	29	4	6	14	42	1	-4		NaCl	0.121075	3.99884	0.386368	0.328821	0.298137	1.29312	-0.584175	-3.10082
		IMP	0	37	62	0	0	0	0	2		IMP	0	5.10196	5.9887	0	0	0	0	2.14766
		SOA (sucrose octaacetate)	0	0	50	31	12	6	0	-5		SOA (sucrose octaacetate)	0	0	4.8296	1.69891	0.255546	0.184731	0	-1.97422
		Glucose	0	100	0	0	0	0	0	3		Glucose	0	13.7891	0	0	0	0	0	4.84609
		Miso soup	0	98	0	0	0	0	0	5		Miso soup	0	13.5133	0	0	0	0	0	4.57031
		Coffee	0	100	0	0	0	0	0	5		Coffee	0	13.7891	0	0	0	0	0	4.84609
		Bonito soup	0	96	3	0	0	0	0	3		Bonito soup	0	13.2375	0.289776	0	0	0	0	4.5843
		Cat-jasmine	0	100	0	0	0	0	0	3		Cat-jasmine	0	13.7891	0	0	0	0	0	4.84609
		Apple jouce	0	100	0	0	0	0	0	6		Apple jouce	0	13.7891	0	0	0	0	0	4.84609
		J: m (32)
		A								Perceived		B								Calculated
		Stimulant	Sur/Fear	Joy	Neutral	Disgust	Sadness	Anger	Embar	Hedonics		Stimulant	Sur/Fear	Joy	Neutral	Disgust	Sadness	Anger	Embar	Hedonics
		Water	0	0	98	0	1	0	0	0		Water	0	0	9.46601	0	0.0212955	0	0	0.544306
		Lemon	0	0	6	71	4	17	0	-6		Lemon	0	0	0.579552	3.89105	0.085182	0.523405	0	-3.86382
		NaCl	0	0	82	0	8	2	5	-2		NaCl	0	0	7.92054	0	0.170364	0.061577	-2.92088	-3.7114
		IMP	0	1	81	4	12	0	0	-4		IMP	0	0.137891	7.82395	0.219214	0.255546	0	0	-0.506402
		SOA (sucrose octaacetate)	0.5	5	0	0	83	8	0	-8		SOA (sucrose octaacetate)	0.121075	0.689455	0	0	1.76753	0.246308	0	-6.11863
		Glucose	0	98	1	0	0	0	0	6		Glucose	0	13.5133	0.0965919	0	0	0	0	4.6669
		Miso soup	0	94	4	0	0	0	0	3		Miso soup	0	12.9617	0.386368	0	0	0	0	4.40511
		Coffee	0	98	1	0	0	0	0	4		Coffee	0	13.5133	0.0965919	0	0	0	0	4.6669
		Bonito soup	0	5	43	0	50	0	0	-2		Bonito soup	0	0.689455	4.15345	0	1.06478	0	0	-3.03532
		Cat-jasmine	0	69	30	0	0	0	0	3		Cat-jasmine	0	9.51447	2.89776	0	0	0	0	3.46923
		Apple jouce	0	99	0	0	0	0	0	8		Apple jouce	0	13.6512	0	0	0	0	0	4.7082
		K: m (40)
		A								Perceived		B								Calculated
		Stimulant	Sur/Fear	Joy	Neutral	Disgust	Sadness	Anger	Embar	Hedonics		Stimulant	Sur/Fear	Joy	Neutral	Disgust	Sadness	Anger	Embar	Hedonics
		Water	0	0	98	0	1	0	0	0		Water	0	0	9.46601	0	0.0212955	0	0	0.544306
		Lemon	0	0	86	0	13	0	0	-2		Lemon	0	0	8.30691	0	0.276842	0	0	-0.359252
		NaCl	0	91	4	0	0	0	3	2		NaCl	0	12.5481	0.386368	0	0	0	-1.75253	2.23892
		IMP	0	31	68	0	0	0	0	1		IMP	0	4.27462	6.56825	0	0	0	0	1.89987
		SOA (sucrose octaacetate)	0	0	93	0	6	0	0	-5		SOA (sucrose octaacetate)	0	0	8.98305	0	0.127773	0	0	0.167823
		Glucose	0	88	11	0	0	0	0	3		Glucose	0	12.1344	1.06251	0	0	0	0	4.25391
		Miso soup	0	17	81	0	0	0	0	5		Miso soup	0	2.34415	7.82395	0	0	0	0	1.22509
		Coffee	0	52	47	0	0	0	0	5		Coffee	0	7.17033	4.53982	0	0	0	0	2.76715
		Bonito soup	0	9	90	0	0	0	0	5		Bonito soup	0	1.24102	8.69327	0	0	0	0	0.991293
		Cat-jasmine	0	100	0	0	0	0	0	3		Cat-jasmine	0	13.7891	0	0	0	0	0	4.84609
		Apple jouce	0	50	49	0	0	0	0	5		Apple jouce	0	6.89455	4.73301	0	0	0	0	2.68455
		L: m (53)
		A								Perceived		B								Calculated
		Stimulant	Sur/Fear	Joy	Neutral	Disgust	Sadness	Anger	Embar	Hedonics		Stimulant	Sur/Fear	Joy	Neutral	Disgust	Sadness	Anger	Embar	Hedonics
		Water	0	0	99	0	1	0	0	0		Water	0	0	9.5626	0	0.0212955	0	0	0.640898
		Lemon	0	0	80	2	15	0	0	-2		Lemon	0	0	7.72736	0.109607	0.319433	0	0	-0.786605
		NaCl	0	0	53	0	45	0	0	-1		NaCl	0	0	5.11937	0	0.958298	0	0	-2.86533
		IMP	0	0	81	0	18	0	0	-2		IMP	0	0	7.82395	0	0.383319	0	0	-0.735734
		SOA (sucrose octaacetate)	0	0	79	0	20	0	0	-1		SOA (sucrose octaacetate)	0	0	7.63076	0	0.42591	0	0	-0.886327
		Glucose	0	100	0	0	0	0	0	3		Glucose	0	13.7891	0	0	0	0	0	4.84609
		Miso soup	0	98	1	0	0	0	0	3		Miso soup	0	13.5133	0.0965919	0	0	0	0	4.6669
		Coffee	0	99	0	0	0	0	0	4		Coffee	0	13.6512	0	0	0	0	0	4.7082
		Bonito soup	0	3	71	0	25	0	0	2		Bonito soup	0	0.413673	6.85803	0	0.532388	0	0	-1.13891
		Cat-jasmine	0	58	41	0	0	0	0	4		Cat-jasmine	0	7.99767	3.96027	0	0	0	0	3.01494
		Apple jouce	0	100	0	0	0	0	0	5		Apple jouce	0	13.7891	0	0	0	0	0	4.84609
